# Supplementary material for: Localization and Tumor Growth Inhibition of I-131-Labeled Monoclonal Antibody ERIC1 in a Subcutaneous Xenograft Model of Small Cell Lung Cancer in SCID Mice
Source: Int J Mol Sci. 2024 Oct 2;25(19):10638. doi: 10.3390/ijms251910638 (PMC11477417; doi:10.3390/ijms251910638)
Supplement: Supplementary file 1 [file ijms-25-10638-s001.zip]

Archive with 1 entries (1 files):
- ijms-3191509-supplementary.pdf
